# Supplementary material for: Temporal artery temperature measurements versus bladder temperature in critically ill patients, a prospective observational study
Source: PLoS One. 2020 Nov 6;15(11):e0241846. doi: 10.1371/journal.pone.0241846 (PMC7647096; doi:10.1371/journal.pone.0241846)
Supplement: S1 Data — (XLSX) [file pone.0241846.s002.xlsx]

## Sheet: Blad1
StudyID	BT	TAT1	TAT2
1	37.4	37.7	37.6
2	36.8	37.7	37.5
3	37.8	37.9	37.5
4	35.9	36.8	36.7
5	37	37	36.5
6	36.8	37.8	37.4
7	37.2	36.7	36.7
8	37.8	38.7	38.5
9	37.8	37.5	37.9
10	36.9	37.2	37.2
11	37.8	37.9	38.1
12	37.6	38.2	38.2
13	33.8	35.7	35.7
14	36.9	36.8	36.9
15	35.4	36.4	36.3
16	37.5	37.6	37.8
17	37	37.2	37.1
18	36.9	37.2	37.3
19	37.4	37.6	37.9
20	36.5	36.5	36.3
21	37.9	38.2	37.7
22	37.1	37.3	37.1
23	36.8	37.1	37
24	37.4	37	37.1
25	37.6	37.2	37.2
26	37.2	35.3	35.1
27	36.8	36.9	36.9
28	37.2	37.5	37.7
29	37.4	37.6	37.9
30	38	37.7	37.8
31	36.7	36.5	36.6
32	36.7	36.8	36.7
33	37.4	37.6	37.2
34	37	36.8	37.5
35	37.8	37.8	38.2
36	37.7	37.9	37.8
37	36.7	37.2	37.3
38	37.4	37.5	37.5
39	38	37.6	37.5
40	36.5	36.6	36.8
41	37.4	37.2	37.2
42	37.8	38.2	38.3
43	37.8	36.7	37
44	36.7	37.2	36.9
45	37.2	37.7	37.9
46	37.2	36.8	36.7
47	37.5	37.1	37.5
48	36.7	36.5	36.5
49	36.9	36.9	36.8
50	36.1	36.7	36.6
51	36.9	37	36.9
52	35.4	37	37.1
53	37.5	36.6	37.2
54	37.6	38	38.3
55	38.9	40.3	40.2
56	36.5	37.1	36.8
57	36.9	37.2	37.5
58	38.6	37.4	37.1
59	36.4	36.6	36.6
60	36.9	37.2	37
61	35.9	37	36.7
62	36	36.3	36.1
63	35.7	36.3	36
64	37.3	37.1	37
65	37.2	36.4	36.6
66	37.3	37	36.9
67	38.5	38.1	37.9
68	38.3	37.3	37.2
69	36.5	36.9	37.3
70	38.4	37.6	37.9
71	37.4	37.2	37.2
72	36.8	36.9	37
73	36.9	37	36.8
74	37.5	37.4	37.7
75	35.9	36	36
76	35.9	35.9	35.8
77	37.7	37	37.3
78	37.4	36.9	36.8
79	37.1	38.1	37.8
80	36	36.5	36.2
81	36.2	36.8	37.1
82	36.4	37.6	37.7
83	37.4	37.1	37.3
84	35.9	37	37.2
85	37.6	37.6	37.8
86	38	37.6	38.1
87	37.7	37.7	37.7
88	35.3	36.1	36.1
89	37.5	37.7	37.9
90	37.5	37.1	37.2
